# Supplementary material for: Validity of a Short Food Frequency Questionnaire for Toddlers of NELA Birth Cohort Study
Source: Nutrients. 2024 Dec 22;16(24):4403. doi: 10.3390/nu16244403 (PMC11677162; doi:10.3390/nu16244403)
Supplement: Supplementary file 1 [file nutrients-16-04403-s001.zip]

Archive with 1 entries (1 files):
- nutrients-3354538-supplementary.pdf
